# Supplementary material for: Dosimetric Comparison and Selection Criteria of Intensity-Modulated Proton Therapy and Intensity-Modulated Radiation Therapy for Adaptive Re-Plan in T3-4 Nasopharynx Cancer Patients
Source: Cancers (Basel). 2024 Oct 5;16(19):3402. doi: 10.3390/cancers16193402 (PMC11476283; doi:10.3390/cancers16193402)
Supplement: Supplementary file 1 [file cancers-16-03402-s001.zip]

Archive with 1 entries (1 files):
- cancers-3233921-supplementary.pdf
